# Supplementary material for: Limonoid 7-Deacetoxy-7-oxogedunin (CG-1) Attenuates RANKL-Induced Osteoclastogenesis via Inhibiting PI3K/Akt-NFATc1 Axis
Source: Cells. 2026 May 7;15(10):854. doi: 10.3390/cells15100854 (PMC13204205; doi:10.3390/cells15100854)
Supplement: Supplementary file 1 [file cells-15-00854-s001.zip]

Archive with 1 entries (1 files):
- cells-4198705-supplementary.pdf
